# Supplementary material for: Enhanced Two-Step Extraction from Biomass of Two Cymbopogon Species Cultivated in Santander, Colombia
Source: Molecules. 2023 Aug 29;28(17):6315. doi: 10.3390/molecules28176315 (PMC10488661; doi:10.3390/molecules28176315)
Supplement: Supplementary file 1 [file molecules-28-06315-s001.zip]

Archive with 1 entries (1 files):
- molecules-2523943-supplementary.pdf
